# Supplementary material for: The evolutionary features and internal logic of the one-vote veto system: A Nvivo analysis based on the policy texts of the three provinces in the east, middle and west
Source: PLoS One. 2024 Jul 5;19(7):e0306535. doi: 10.1371/journal.pone.0306535 (PMC11226072; doi:10.1371/journal.pone.0306535)
Supplement: S1 Dataset — (ZIP) [file pone.0306535.s001.zip › S1 dataset/data.xlsx]

## Sheet: figure 1
Safety	769
assessment	473
responsibility	466
school	416
production	308
leadership	264
teacher	259
education	254
teacher ethics	226
accident	196
investigation	181
target	157
society	142
evaluation	139
inspection	121
measures	115
family planning	108
cadre	105
responsibility system	97
comprehensive treatment	97
enterprise	90
standards	79
technology	77
population	77
reward	76
campus	72
standardization	71
public security	70
comprehensive management	69
primary and secondary schools	66
emission reduction	63
responsible persons	63
special projects	57
environment	57
talents	57
performance	54
teaching	53
environmental protection	53
professional titles	52
students	51
fire	51
services	50
professional ethics	48
energy conservation	48
transportation	46
employment	45
construction	41
science and technology	41
graduates	34
academics	33
food	32
credit	31
agricultural machinery	30
cases	29
rural areas	28
family planning	28
masses	28
Science	26
scientific research	26
universities	25
papers	25
qualifications	25
inquiry system	25
transportation	24
football	24
promotion	24
marketing	24
kindergarten	23
Education Department	22
liability accident	22
Certificate	22

## Sheet: figure 2
Safety	517
Assessment	512
Production	326
Responsibility	297
Goals	244
Leadership	221
Environment	199
Accidents	160
Enterprises	151
Environmental protection	148
Society	146
Family planning	134
Inspection	109
Education	106
Cadres	102
Schools	93
Teachers	92
Responsibility system	89
Comprehensive governance	84
Quality	77
Teacher ethics	71
Public security	67
Farmers	62
Responsible person	60
Evaluation	59
Party committee	59
Energy conservation	57
Development	56
Engineering	48
Special	48
Health	45
Rural	42
Pollution	40
Food	35
Fees	34
Finance	34
Ecology	34
Sports	33
Pollutants	33
Teaching	33
Students	31
Comprehensive governance	31
Health	29
Science	28
Advertising	25
Environmental protection	24
Responsibility accidents	24
Technology	23
People	23
Civilization	21
Economy	21
Resources	21
Responsibility letters	21
Kindergartens	20
Training	20
Universities	19
Family planning	19
Markets	18

## Sheet: figure 3
Assessment	381
Safety	366
Responsibility	243
Production	201
Targets	173
Enterprises	129
Energy conservation	125
Leadership	119
Environment	117
Accidents	92
Supervision	91
Schools	82
Inspections	80
Education	76
Pollution	75
Farmers	58
Family planning	53
Society	51
Teachers	43
Responsibility letters	42
Rural areas	41
Hospitals	40
Regions	38
Responsibility systems	38
Responsible persons	34
Resources	34
Services	33
Ecology	33
Chinese medicine	31
Employment	31
Medicines	31
Teacher ethics	30
Energy	29
Transportation	28
Health	27
Responsible persons	27
Funds	26
Sewage	25
Comprehensive treatment	24
Graduates	24
Soil and water	23
Pollutants	22
Health	22
Students	22
Industry	21
Land	21
Political performance	21
Economy	20
Mass	20
Fire	19
Technology	19
Emissions	19
Science	19
Earthquake	18
Family planning	18
Food	17
Evaluation	17
Training	17
Housing	16
Emergency response	15
Development zone	15
Professional title	15
Public security	15
Medical	15
Town	14
Street	14
Western medicine	14
Market	13
Cases	13
Universities	13
Investment	13
Academic	12
Agricultural machinery	12
Agriculture	12
Media	12

## Sheet: figure 4
	Safety	Assessment	Responsibility	School	Production	Leadership	Teacher	Construction	Teacher Ethics	Education	Project	Accident	Target	System	Qualification	Society	Inspection	Government	Evaluation	Family Planning	Cadre	Comprehensive Administration	Index	Position	Enterprise	Standard	Population	Technology	Award	Supervision
Safety	0	1125	1851	1392	2569	870	24	381	11	454	205	840	687	445	108	171	387	406	221	16	433	331	235	44	324	166	22	16	296	122
Assessment	1125	0	577	425	612	366	538	313	481	216	126	171	307	194	110	123	155	230	103	102	215	132	240	66	133	74	116	27	170	82
Responsibility	1851	577	0	725	742	559	22	222	22	240	26	448	356	217	67	124	212	160	81	97	182	253	105	25	105	79	89	19	128	108
School	1392	425	725	0	44	338	251	204	239	469	16	174	152	148	121	72	247	26	173	0	87	232	72	87	4	190	0	51	54	192
Production	2569	612	742	44	0	400	0	121	0	28	88	510	360	216	47	61	161	273	22	0	277	22	156	30	182	19	0	4	225	30
Leadership	870	366	559	338	400	0	11	214	23	149	27	138	154	155	45	130	112	235	50	113	298	167	49	32	26	36	91	8	121	65
Teacher	24	538	22	251	0	11	0	257	1126	335	2	0	0	91	182	51	31	0	52	0	3	0	47	161	0	71	0	66	78	15
Construction	381	313	222	204	121	214	257	0	372	146	183	39	74	102	64	109	130	83	60	13	39	50	44	6	50	67	5	8	41	33
Teacher Ethics	11	481	22	239	0	23	1126	372	0	355	8	0	0	124	102	54	96	0	43	0	1	0	45	50	0	61	0	1	96	5
Education	454	216	240	469	28	149	335	146	355	0	17	38	41	67	37	77	103	70	85	13	34	78	43	20	25	38	5	4	39	130
Project	205	126	26	16	88	27	2	183	8	17	0	14	25	46	26	8	42	27	66	0	3	5	15	0	35	26	0	3	15	10
Accident	840	171	448	174	510	138	0	39	0	38	14	0	135	84	23	31	58	68	24	0	70	30	57	6	137	8	0	0	51	35
Target	687	307	356	152	360	154	0	74	0	41	25	135	0	82	33	28	63	61	32	87	87	72	63	6	41	15	70	3	53	36
System	445	194	217	148	216	155	91	102	124	67	46	84	82	0	20	46	67	64	42	59	83	31	38	15	32	10	69	9	39	37
Qualification	108	110	67	121	47	45	182	64	102	37	26	23	33	20	0	15	12	2	13	3	11	9	8	183	27	8	3	148	20	2
Society	171	123	124	72	61	130	51	109	54	77	8	31	28	46	15	0	38	61	48	80	28	63	14	12	18	15	84	6	24	19
Inspection	387	155	212	247	161	112	31	130	96	103	42	58	63	67	12	38	0	38	23	19	29	56	21	2	24	20	1	1	24	79
Government	406	230	160	26	273	235	0	83	0	70	27	68	61	64	2	61	38	0	47	20	133	27	69	9	35	18	18	13	83	39
Evaluation	221	103	81	173	22	50	52	60	43	85	66	24	32	42	13	48	23	47	0	40	35	27	43	6	19	47	58	1	26	63
Family Planning	16	102	97	0	0	113	0	13	0	13	0	0	87	59	3	80	19	20	40	0	97	2	0	16	0	0	387	0	24	0
Cadre	433	215	182	87	277	298	3	39	1	34	3	70	87	83	11	28	29	133	35	97	0	32	21	30	12	10	113	1	82	15
Comprehensive Administration	331	132	253	232	22	167	0	50	0	78	5	30	72	31	9	63	56	27	27	2	32	0	34	7	2	15	1	0	32	58
Index	235	240	105	72	156	49	47	44	45	43	15	57	63	38	8	14	21	69	43	0	21	34	0	4	17	20	4	12	30	32
Position	44	66	25	87	30	32	161	6	50	20	0	6	6	15	183	12	2	9	6	16	30	7	4	0	0	5	22	194	16	2
Enterprise	324	133	105	4	182	26	0	50	0	25	35	137	41	32	27	18	24	35	19	0	12	2	17	0	0	7	0	7	11	7
Standard	166	74	79	190	19	36	71	67	61	38	26	8	15	10	8	15	20	18	47	0	10	15	20	5	7	0	0	3	11	14
Population	22	116	89	0	0	91	0	5	0	5	0	0	70	69	3	84	1	18	58	387	113	1	4	22	0	0	0	0	27	4
Technology	16	27	19	51	4	8	66	8	1	4	3	0	3	9	148	6	1	13	1	0	1	0	12	194	7	3	0	0	0	0
Award	296	170	128	54	225	121	78	41	96	39	15	51	53	39	20	24	24	83	26	24	82	32	30	16	11	11	27	0	0	24
Supervision	122	82	108	192	30	65	15	33	5	130	10	35	36	37	2	19	79	39	63	0	15	58	32	2	7	14	4	0	24	0

## Sheet: figure 5
	Safety	Assessment	Production	Responsibility	Department	Target	Leadership	Environment	Construction	System	Reduce Emissions	Government	Enterprise	ACCIDENT	Environmental Protection	Family Planning	Society	Project	Inspection	Index	Cadre	Population	School	Task	Teacher	Evaluation	Education	Comprehensive Administration	Quality	Teacher Ethics
Safety	0	875	2282	725	341	375	333	39	301	439	2	319	456	705	0	7	106	124	219	272	152	2	66	31	2	90	73	69	210	0
Assessment	875	0	566	451	459	649	395	231	215	199	303	298	166	210	186	166	98	115	129	269	237	164	80	118	252	240	108	75	132	213
Production	2282	566	0	508	210	318	221	33	189	318	2	229	319	439	30	5	59	90	145	231	122	1	0	21	0	57	15	34	26	0
Responsibility	725	451	508	0	288	312	318	187	157	199	105	175	212	194	71	93	82	76	115	79	147	48	64	68	22	63	64	50	131	41
Department	341	459	210	288	0	221	297	148	74	128	64	182	87	68	145	138	75	59	98	85	148	130	80	51	0	75	69	38	17	0
Target	375	649	318	312	221	0	239	145	103	126	160	166	80	85	129	149	89	32	67	134	131	104	12	129	0	116	18	64	29	0
Leadership	333	395	221	318	297	239	0	168	116	116	160	194	56	76	73	128	86	50	79	59	211	116	50	88	2	87	44	49	14	0
Environment	39	231	33	187	148	145	168	0	167	89	75	132	58	34	308	6	45	52	20	21	110	2	2	69	34	123	7	4	63	20
Construction	301	215	189	157	74	103	116	167	0	149	47	27	86	44	88	27	89	211	55	30	88	17	56	49	153	47	54	51	48	109
System	439	199	318	199	128	126	116	89	149	0	29	75	99	107	36	89	35	45	55	53	75	92	39	31	51	32	37	16	52	43
Reduce Emissions	2	303	2	105	64	160	160	75	47	29	0	64	46	0	39	0	7	123	22	25	27	0	0	199	0	56	0	0	19	0
Government	319	298	229	175	182	166	194	132	27	75	64	0	50	81	54	70	55	23	76	59	79	53	52	48	2	83	34	38	42	0
Enterprise	456	166	319	212	87	80	56	58	86	99	46	50	0	130	49	12	24	75	68	41	25	6	0	36	0	75	6	2	259	0
ACCIDENT	705	210	439	194	68	85	76	34	44	107	0	81	130	0	14	4	22	17	53	59	23	2	22	12	3	20	17	11	60	0
Environmental Protection	0	186	30	71	145	129	73	308	88	36	39	54	49	14	0	2	13	66	15	40	46	0	0	33	0	59	0	1	22	0
Family Planning	7	166	5	93	138	149	128	6	27	89	0	70	12	4	2	0	58	2	27	14	78	335	0	10	0	2	1	46	2	0
Society	106	98	59	82	75	89	86	45	89	35	7	55	24	22	13	58	0	13	40	19	41	44	30	23	6	23	10	115	1	10
Project	124	115	90	76	59	32	50	52	211	45	123	23	75	17	66	2	13	0	32	28	21	1	6	48	9	34	26	6	7	0
Inspection	219	129	145	115	98	67	79	20	55	55	22	76	68	53	15	27	40	32	0	28	38	18	134	31	7	21	65	16	6	0
Index	272	269	231	79	85	134	59	21	30	53	25	59	41	59	40	14	19	28	28	0	31	8	22	30	12	57	23	10	17	12
Cadre	152	237	122	147	148	131	211	110	88	75	27	79	25	23	46	78	41	21	38	31	0	58	18	33	1	66	20	23	13	0
Population	2	164	1	48	130	104	116	2	17	92	0	53	6	2	0	335	44	1	18	8	58	0	0	11	0	1	0	22	0	0
School	66	80	0	64	80	12	50	2	56	39	0	52	0	22	0	0	30	6	134	22	18	0	0	2	66	24	237	25	8	31
Task	31	118	21	68	51	129	88	69	49	31	199	48	36	12	33	10	23	48	31	30	33	11	2	0	6	31	5	8	20	5
Teacher	2	252	0	22	0	0	2	34	153	51	0	2	0	3	0	0	6	9	7	12	1	0	66	6	0	12	120	0	17	583
Evaluation	90	240	57	63	75	116	87	123	47	32	56	83	75	20	59	2	23	34	21	57	66	1	24	31	12	0	20	11	38	28
Education	73	108	15	64	69	18	44	7	54	37	0	34	6	17	0	1	10	26	65	23	20	0	237	5	120	20	0	17	9	71
Comprehensive Administration	69	75	34	50	38	64	49	4	51	16	0	38	2	11	1	46	115	6	16	10	23	22	25	8	0	11	17	0	0	2
Quality	210	132	26	131	17	29	14	63	48	52	19	42	259	60	22	2	1	7	6	17	13	0	8	20	17	38	9	0	0	1
Teacher Ethics	0	213	0	41	0	0	0	20	109	43	0	0	0	0	0	0	10	0	0	12	0	0	31	5	583	28	71	2	1	0

## Sheet: figure 6
	Assessment	Safety	Responsibility	Production	Target	Construction	Department	Enterprise	Reduce Emissions	Energy Saving	Index	Leadership	Environment	System	Government	Task	Supervision	Accident	School	Inspection	Pollution	Cadre	Quality	Education	Environmental Protection	Rectification	Evaluation	Farmer	Family Planning	Compulsory Education
Assessment	0	641	452	489	422	201	312	197	304	143	237	284	131	149	257	260	89	178	191	96	232	184	85	146	143	109	175	43	50	9
Safety	641	0	869	2067	249	454	569	377	1	7	180	422	136	383	329	44	239	506	629	451	11	135	208	289	25	158	39	0	10	0
Responsibility	452	869	0	546	298	189	210	177	107	105	120	178	158	180	191	111	103	165	125	117	74	83	138	74	53	66	54	4	41	5
Production	489	2067	546	0	167	223	193	220	12	30	141	288	40	230	252	24	110	277	35	232	6	102	55	67	26	83	22	0	5	0
Target	422	249	298	167	0	118	130	112	177	196	159	129	100	68	152	173	47	53	51	48	105	60	61	33	96	51	57	1	61	6
Construction	201	454	189	223	118	0	168	110	104	164	85	86	100	123	83	116	93	45	79	72	66	38	70	76	66	56	49	60	8	10
Department	312	569	210	193	130	168	0	116	45	37	70	109	90	102	85	97	137	82	349	108	27	56	62	145	61	71	45	30	28	2
Enterprise	197	377	177	220	112	110	116	0	167	181	70	83	116	91	100	71	50	56	55	56	79	31	111	27	70	44	68	0	0	0
Reduce Emissions	304	1	107	12	177	104	45	167	0	398	84	118	51	64	137	157	28	0	0	24	253	65	14	0	146	44	88	0	0	0
Energy Saving	143	7	105	30	196	164	37	181	398	0	71	148	51	168	117	51	33	0	0	31	23	51	24	0	113	8	81	0	4	0
Index	237	180	120	141	159	85	70	70	84	71	0	58	30	67	61	52	21	72	46	18	47	38	40	55	42	16	42	11	0	0
Leadership	284	422	178	288	129	86	109	83	118	148	58	0	67	71	143	62	65	50	82	100	61	125	26	36	41	34	64	74	14	4
Environment	131	136	158	40	100	100	90	116	51	51	30	67	0	94	57	44	78	26	36	27	73	68	25	11	95	35	84	0	10	0
System	149	383	180	230	68	123	102	91	64	168	67	71	94	0	57	18	76	63	109	65	20	46	47	56	37	21	37	47	27	6
Government	257	329	191	252	152	83	85	100	137	117	61	143	57	57	0	56	44	27	60	48	68	49	23	34	39	16	52	38	13	2
Task	260	44	111	24	173	116	97	71	157	51	52	62	44	18	56	0	31	10	24	23	122	37	12	8	79	87	20	30	16	0
Supervision	89	239	103	110	47	93	137	50	28	33	21	65	78	76	44	31	0	36	151	89	14	32	30	71	22	41	19	81	7	0
Accident	178	506	165	277	53	45	82	56	0	0	72	50	26	63	27	10	36	0	97	59	6	21	38	50	2	54	7	0	1	0
School	191	629	125	35	51	79	349	55	0	0	46	82	36	109	60	24	151	97	0	131	0	7	80	394	0	30	62	0	0	17
Inspection	96	451	117	232	48	72	108	56	24	31	18	100	27	65	48	23	89	59	131	0	13	28	27	50	12	81	6	25	1	0
Pollution	232	11	74	6	105	66	27	79	253	23	47	61	73	20	68	122	14	6	0	13	0	45	6	0	90	47	49	0	0	0
Cadre	184	135	83	102	60	38	56	31	65	51	38	125	68	46	49	37	32	21	7	28	45	0	12	8	43	19	53	20	9	1
Quality	85	208	138	55	61	70	62	111	14	24	40	26	25	47	23	12	30	38	80	27	6	12	0	37	15	16	17	10	7	0
Education	146	289	74	67	33	76	145	27	0	0	55	36	11	56	34	8	71	50	394	50	0	8	37	0	0	15	49	0	6	12
Environmental Protection	143	25	53	26	96	66	61	70	146	113	42	41	95	37	39	79	22	2	0	12	90	43	15	0	0	50	34	0	0	0
Rectification	109	158	66	83	51	56	71	44	44	8	16	34	35	21	16	87	41	54	30	81	47	19	16	15	50	0	6	0	0	0
Evaluation	175	39	54	22	57	49	45	68	88	81	42	64	84	37	52	20	19	7	62	6	49	53	17	49	34	6	0	0	2	2
Farmer	43	0	4	0	1	60	30	0	0	0	11	74	0	47	38	30	81	0	0	25	0	20	10	0	0	0	0	0	0	0
Family Planning	50	10	41	5	61	8	28	0	0	4	0	14	10	27	13	16	7	1	0	1	0	9	7	6	0	0	2	0	0	0
Compulsory Education	9	0	5	0	6	10	2	0	0	0	0	4	0	6	2	0	0	0	17	0	0	1	0	12	0	0	2	0	0	0

## Sheet: figure 7
	Gansu	Hubei	Fujian
2000	2	6	2
2001	2	3	1
2002	1	1	1
2003	2	6	4
2004	1	5	2
2005	5	11	3
2006	6	12	12
2007	6	14	24										、
2008	12	25	20
2009	18	25	23
2010	14	34	45
2011	22	32	27
2012	23	39	33
2013	22	50	20
2014	21	35	37
2015	14	16	35
2016	21	12	41
2017	18	22	28
2018	8	11	44
2019	8	2	10

## Sheet: figure 8
	level of effectiveness			issuing department			text type
	others	local working documents	local normative documents	government department	provincial government	People's Congress	others	destions	opinions	notices
fujian	4	272	136	341	69	2	10	7	79	316
hubei	4	219	138	256	105	0	10	17	60	274
gansu	6	150	70	98	125	3	12	15	36	163

## Sheet: figure 9-11
	hubei								fujian								gansu
	economic regulation	market supervision	social management	public services	ecological environment protection	agency work			economic regulation	market supervision	social management	public services	ecological environment protection	agency work			economic regulation	market supervision	social management	public services	ecological environment protection	agency work
2000	1	0	2	3	0	0		2000	0	0	1	1	0	0		2000	0	0	2	0	0	0
2001	0	0	1	1	1	0		2001	1	0	0	0	0	0		2001	1	0	1	0	0	0
2002	0	0	0	1	0	0		2002	0	0	0	1	0	0		2002	0	0	1	0	0	0
2003	3	0	1	1	0	1		2003	0	0	3	1	0	0		2003	1	0	0	1	0	0
2004	0	2	2	0	0	1		2004	0	0	1	0	1	0		2004	0	0	1	0	0	0
2005	2	2	3	1	0	3		2005	0	0	0	3	0	0		2005	1	1	3	0	0	0
2006	0	2	3	3	4	0		2006	0	3	4	3	1	1		2006	0	0	4	1	1	0
2007	0	3	1	2	4	4		2007	0	5	6	10	3	0		2007	0	0	1	1	2	2
2008	0	0	6	3	11	5		2008	0	4	2	9	4	1		2008	3	0	0	3	5	1
2009	1	8	4	5	5	2		2009	0	6	6	9	0	2		2009	0	3	1	10	3	1
2010	0	15	4	4	6	5		2010	1	9	10	15	3	7		2010	0	2	2	4	5	1
2011	0	15	2	7	5	3		2011	1	4	6	6	4	6		2011	1	4	4	3	4	6
2012	1	15	4	6	7	6		2012	1	5	10	10	2	5		2012	0	7	3	4	6	3
2013	0	12	5	10	12	11		2013	0	4	3	9	1	3		2013	0	5	4	7	4	2
2014	2	12	4	6	10	1		2014	1	7	10	11	1	7		2014	1	4	0	9	2	5
2015	0	5	0	5	4	2		2015	0	13	6	10	1	5		2015	2	4	0	3	2	3
2016	0	5	1	3	2	1		2016	0	16	7	11	1	6		2016	0	6	2	4	4	5
2017	0	9	1	10	2	0		2017	0	8	5	13	0	2		2017	0	11	1	0	5	1
2018	0	3	0	5	2	1		2018	0	13	3	19	1	8		2018	0	3	2	2	0	1
2019	0	0	0	0	0	2		2019	0	2	0	5	0	3		2019	1	1	0	2	0	4
